# Supplementary material for: Design, Synthesis, Biological Evaluation, and Preliminary Mechanistic Study of a Novel Mitochondrial-Targeted Xanthone
Source: Molecules. 2023 Jan 19;28(3):1016. doi: 10.3390/molecules28031016 (PMC9920806; doi:10.3390/molecules28031016)
Supplement: Supplementary file 1 [file molecules-28-01016-s001.zip]

Archive with 1 entries (1 files):
- molecules-2053872-supplementary.pdf
